# Supplementary material for: Whole-genome phylogenies of the family Bacillaceae and expansion of the sigma factor gene family in the Bacillus cereus species-group
Source: BMC Genomics. 2011 Aug 24;12:430. doi: 10.1186/1471-2164-12-430 (PMC3171730; doi:10.1186/1471-2164-12-430)
Supplement: Additional file 1 — Single-copy genes used in the phylogenetic analysis of the Bacillaceae. Annotations for each of the single-copy gene are from the Paenibacillus genome as submitted to Genbank, one of the outgroups included in the analysis. [file 1471-2164-12-430-S1.XLS]

## Sheet: genelist
Paenibacillus Locus Tag	Annotation from Paenibacillus
Pjdr2_0003	S4 domain protein YaaA
Pjdr2_0015	protein of unknown function DUF327
Pjdr2_0017	PSP1 domain protein
Pjdr2_0018	protein of unknown function DUF972
Pjdr2_0029	protein of unknown function DUF1021
Pjdr2_0034	SpoVG family protein
Pjdr2_0037	peptidyl-tRNA hydrolase
Pjdr2_0071	putative transcriptional acitvator Baf family
Pjdr2_0078	dihydropteroate synthase
Pjdr2_0079	dihydroneopterin aldolase
Pjdr2_0080	2-amino-4-hydroxy-6-hydroxymethyldihydropteridine pyrophosphokinase
Pjdr2_0145	hypothetical protein Pjdr2_0145
Pjdr2_0146	recombination protein RecR
Pjdr2_0160	ATP phosphoribosyltransferase
Pjdr2_0162	Imidazoleglycerol-phosphate dehydratase
Pjdr2_0171	hypothetical protein Pjdr2_0171
Pjdr2_0172	protein of unknown function UPF0052 and CofD
Pjdr2_0173	protein of unknown function DUF199
Pjdr2_0185	SsrA-binding protein
Pjdr2_0863	Phosphoribosylaminoimidazolesuccinocarboxamide synthase
Pjdr2_0864	phosphoribosylformylglycinamidine synthase purS
Pjdr2_1011	protein of unknown function DUF1128
Pjdr2_1036	5-formyltetrahydrofolate cyclo-ligase
Pjdr2_1089	glutamyl-tRNAGln amidotransferase C subunit
Pjdr2_1091	glutamyl-tRNAGln amidotransferase B subunit
Pjdr2_1251	hypothetical protein Pjdr2_1251
Pjdr2_1258	protein of unknown function UPF0029
Pjdr2_1284	tRNA guanine-N7--methyltransferase
Pjdr2_1290	ribosomal protein L20
Pjdr2_1383	phenylalanyl-tRNA synthetase alpha subunit
Pjdr2_1526	dephospho-CoA kinase
Pjdr2_2080	protein of unknown function DUF86
Pjdr2_2092	putative RNA methylase
Pjdr2_2102	peptidase A24A domain protein
Pjdr2_2105	uroporphyrinogen decarboxylase
Pjdr2_2198	ribosomal protein S20
Pjdr2_2206	GrpE protein
Pjdr2_2213	protein of unknown function DUF558
Pjdr2_2219	ATP-dependent nuclease subunit B
Pjdr2_2225	hypothetical protein Pjdr2_2225
Pjdr2_2233	protein of unknown function UPF0054
Pjdr2_2238	DNA repair protein RecO
Pjdr2_2243	DNA primase
Pjdr2_2246	protein of unknown function DUF633
Pjdr2_2288	translation elongation factor P
Pjdr2_2310	exodeoxyribonuclease VII small subunit
Pjdr2_2350	riboflavin synthase alpha subunit
Pjdr2_2352	6,7-dimethyl-8-ribityllumazine synthase
Pjdr2_2353	chromosome segregation and condensation protein ScpA
Pjdr2_2354	chromosome segregation and condensation protein ScpB
Pjdr2_2398	hypothetical protein Pjdr2_2398
Pjdr2_2406	hypothetical protein Pjdr2_2406
Pjdr2_2432	Cytochrome b/b6 domain protein
Pjdr2_2434	protein of unknown function DUF1405
Pjdr2_2439	dihydrodipicolinate reductase
Pjdr2_2440	methylglyoxal synthase
Pjdr2_2445	3-methyl-2-oxobutanoate hydroxymethyltransferase
Pjdr2_2446	pantoate/beta-alanine ligase
Pjdr2_2450	CoA-binding domain protein
Pjdr2_2609	tRNA delta2-isopentenylpyrophosphate transferase
Pjdr2_3376	metallophosphoesterase
Pjdr2_3377	RNA binding metal dependent phosphohydrolase
Pjdr2_3378	regulatory protein RecX
Pjdr2_3383	transcriptional regulator XRE family
Pjdr2_3404	tRNA pseudouridine synthase B
Pjdr2_3406	ribosome-binding factor A
Pjdr2_3408	ribosomal protein L7Ae/L30e/S12e/Gadd45
Pjdr2_3409	protein of unknown function DUF448
Pjdr2_3411	protein of unknown function DUF150
Pjdr2_3416	phosphatidate cytidylyltransferase
Pjdr2_3417	undecaprenyl diphosphate synthase
Pjdr2_3420	translation elongation factor Ts
Pjdr2_3438	flagellar biosynthetic protein FliR
Pjdr2_3440	flagellar biosynthetic protein FliP
Pjdr2_3456	flagellar motor switch protein FliG
Pjdr2_3463	20S proteasome and B subunits
Pjdr2_3477	ribosomal protein L19
Pjdr2_3480	tRNA guanine-N1-methyltransferase
Pjdr2_3483	ribosomal protein S16
Pjdr2_3485	putative helix-turn-helix protein YlxM/p13 family protein
Pjdr2_3488	ribonuclease III
Pjdr2_3494	fatty acid/phospholipid synthesis protein PlsX
Pjdr2_3495	fatty acid biosynthesis transcriptional regulating protein
Pjdr2_3745	ribosomal protein L28
Pjdr2_3770	Fibronectin-binding A domain protein
Pjdr2_3785	protein of unknown function DUF1507
Pjdr2_3790	ribosomal protein S4
Pjdr2_3849	uracil-DNA glycosylase
Pjdr2_3860	orotidine 5'-phosphate decarboxylase
Pjdr2_3865	Uracil phosphoribosyltransferase
Pjdr2_3877	protein of unknown function DUF552
Pjdr2_3879	protein of unknown function DUF152
Pjdr2_3887	Polypeptide-transport-associated domain protein FtsQ-type
Pjdr2_3904	hypothetical protein Pjdr2_3904
Pjdr2_4017	iojap-like protein
Pjdr2_4020	protein of unknown function UPF0044
Pjdr2_4344	Holliday junction resolvase YqgF
Pjdr2_4378	D-tyrosyl-tRNATyr deacylase
Pjdr2_4395	preprotein translocase YajC subunit
Pjdr2_4396	queuine tRNA-ribosyltransferase
Pjdr2_4401	Holliday junction DNA helicase RuvA
Pjdr2_4411	ribosomal protein L27
Pjdr2_4413	ribosomal protein L21
Pjdr2_4419	septum site-determining protein MinC
Pjdr2_4437	porphobilinogen deaminase
Pjdr2_4450	trigger factor
Pjdr2_4832	Chlorite dismutase
Pjdr2_4854	nitrogen-fixing NifU domain protein
Pjdr2_5373	protein of unknown function DUF72
Pjdr2_5630	YbbR family protein
Pjdr2_5642	KinB signaling pathway activation protein
Pjdr2_5648	ribosomal protein S9
Pjdr2_5649	ribosomal protein L13
Pjdr2_5651	ribosomal protein L17
Pjdr2_5653	ribosomal protein S11
Pjdr2_5656	translation initiation factor IF-1
Pjdr2_5661	ribosomal protein L15
Pjdr2_5662	ribosomal protein L30
Pjdr2_5663	ribosomal protein S5
Pjdr2_5664	ribosomal protein L18
Pjdr2_5665	ribosomal protein L6
Pjdr2_5666	ribosomal protein S8
Pjdr2_5668	ribosomal protein L5
Pjdr2_5670	ribosomal protein L14
Pjdr2_5671	ribosomal protein S17
Pjdr2_5672	ribosomal protein L29
Pjdr2_5673	ribosomal protein L16
Pjdr2_5674	ribosomal protein S3
Pjdr2_5675	ribosomal protein L22
Pjdr2_5677	ribosomal protein L2
Pjdr2_5678	Ribosomal protein L25/L23
Pjdr2_5679	ribosomal protein L4/L1e
Pjdr2_5687	ribosomal protein S7
Pjdr2_5690	DNA-directed RNA polymerase beta' subunit
Pjdr2_5693	ribosomal protein L7/L12
Pjdr2_5694	ribosomal protein L10
Pjdr2_5695	ribosomal protein L1
Pjdr2_5701	protein of unknown function DUF901
Pjdr2_5703	ribonuclease III
Pjdr2_5716	ATP:guanido phosphotransferase
Pjdr2_5721	geranylgeranylglyceryl phosphate synthase family protein
Pjdr2_5730	cell division topological determinant
Pjdr2_5747	sigma 54 modulation protein/ribosomal protein S30EA
Pjdr2_5817	ATP synthase F1 epsilon subunit
Pjdr2_5819	ATP synthase F1 gamma subunit
Pjdr2_5821	ATP synthase F1 delta subunit
Pjdr2_5822	ATP synthase F0 B subunit
Pjdr2_5823	ATP synthase F0 C subunit
Pjdr2_5824	ATP synthase F0 A subunit
Pjdr2_5835	hypothetical protein Pjdr2_5835
Pjdr2_5839	Sua5/YciO/YrdC/YwlC family protein
Pjdr2_5950	biotin/lipoate A/B protein ligase
Pjdr2_6244	protein of unknown function DUF163
Pjdr2_6260	ribosomal protein L9
Pjdr2_6271	ribosomal protein S18
Pjdr2_6273	ribosomal protein S6
Pjdr2_6290	ribonuclease P protein component
